# Supplementary material for: Immune Checkpoint Inhibitor, Nivolumab, Combined with Chemotherapy Improved the Survival of Unresectable Advanced and Metastatic Esophageal Squamous Cell Carcinoma: A Real-World Experience
Source: Int J Mol Sci. 2023 Apr 15;24(8):7312. doi: 10.3390/ijms24087312 (PMC10139434; doi:10.3390/ijms24087312)
Supplement: Supplementary file 1 [file ijms-24-07312-s001.zip]

Archive with 3 entries (2 files):
- ijms-2310899-supplement/
- ijms-2310899-supplement/Figure S1.pdf
- ijms-2310899-supplement/Figure S2.pdf
